# Supplementary material for: High-Throughput Sequencing to Identify Mutations Associated with Retinal Dystrophies
Source: Genes (Basel). 2021 Aug 20;12(8):1269. doi: 10.3390/genes12081269 (PMC8391535; doi:10.3390/genes12081269)
Supplement: Supplementary file 1 [file genes-12-01269-s001.zip]

Archive with 3 entries (3 files):
- Supplementary Material Figure S1.pdf
- Supplementary Material Figure S2 .pdf
- Supplementary Materials Table S1.pdf
